# Supplementary material for: Artificial Neural Network Approach for Hardness Prediction in High-Entropy Alloys
Source: Materials (Basel). 2025 Oct 10;18(20):4655. doi: 10.3390/ma18204655 (PMC12565321; doi:10.3390/ma18204655)
Supplement: Supplementary file 1 [file materials-18-04655-s001.zip]

Archive with 1 entries (1 files):
- materials-3758690-supplementary.pdf
